# Supplementary material for: Prevalence, types and determinants of anemia among pregnant women in Sudan: a systematic review and meta-analysis
Source: BMC Hematol. 2018 Nov 8;18:31. doi: 10.1186/s12878-018-0124-1 (PMC6225563; doi:10.1186/s12878-018-0124-1)
Supplement: Supplementary file 3 — Characteristics of the studies investigated malaria and anemia. (XLSX 10 kb) [file 12878_2018_124_MOESM3_ESM.xlsx]

## Sheet: Sheet1
Characteristics of the studies investigated malaria and anemia
The study	Year	Reference	Location	Number of participants	Number of anemic	Number non anemic	Malaria in anemia	Malaria in non anemia
Abdelrahim et al.,	2009		Gadarif	300	224	76	17	9
Adam a et al.,	2005		New Halfa	744	466	278	88	11
Adam b et al.,	2005		New Halfa	125	95	30	31	7
Adam c et al.,	2007		New Halfa	333	123	201	68	43
Mohamed et al.,	2011		Kassala	250	146	104	5	0
Omer et al.,	2017		Blue Nile	1149	743	406	639	38
Total				2901	1797	1095	848	108
